# Supplementary material for: Digital PCR-based evaluation of nucleic acid extraction kit performance for the co-purification of cell-free DNA and RNA
Source: Hum Genomics. 2022 Dec 31;16:73. doi: 10.1186/s40246-022-00446-4 (PMC9805675; doi:10.1186/s40246-022-00446-4)
Supplement: Supplementary file 2 — Additional file 2: Table S1. Additional kit characteristics and remarks [file 40246_2022_446_MOESM2_ESM.xlsx]

## Sheet: Sheet1
Supplemental table 1. Additional kit characteristics and remarks.
kit (protocol)	plasma input volumes tested (mL)	hands-on time (min)	time on instrument (min)	Number of samples	total turn-around time (min)	eluate volumes (µl)	manual/semi-automated	remarks
MIRA	0.06, 0.2, 0.6	60	NA	12**	60	18	manual
CCF	1, 4	120	NA	12**	120	18	manual
MAX	0.06, 0.2, 1	45	70*	16	115	20***	semi-automated
MIR	0.06, 0.2	90	NA	12**	90	12	manual
MAP (ss and ds)	2	45	70	24	115	24-32 (ss) and 34-44 (ds)****	semi-automated	beads in some eluates, difficulties generating droplets for dPCR
CAT (cfDNA/cfRNA 4000)	2, 4	55	205	12	260	18-27	semi-automated	varying eluate volumes
*including 40 min incubation of beads, **depending on centrifuge capacity, ***after vacuum centrifugation, ****after purification with Vivacon columns
