# Supplementary material for: Digital PCR-based evaluation of nucleic acid extraction kit performance for the co-purification of cell-free DNA and RNA
Source: Hum Genomics. 2022 Dec 31;16:73. doi: 10.1186/s40246-022-00446-4 (PMC9805675; doi:10.1186/s40246-022-00446-4)
Supplement: Supplementary file 3 — Additional file 3: Table S2. Comparison of expected and measured cfDNA or cfRNA concentration ratio, based on plasma input volume, within a given nucleic acid extraction kit. [file 40246_2022_446_MOESM3_ESM.xlsx]

## Sheet: Sheet1
Supplemental table 2. Comparison of expected and measured cfDNA or cfRNA concentration ratio, based on plasma input volume, within a given nucleic acid extraction kit.
plasma volumes (mL)		0.2/0.06	0.6/0.2	0.6/0.06	4/1	1/0.06	1/0.2	4/2
expected ratio		3.3	3	10	4	16.7	5	2
measured ratio (cfDNA)	MIRA	2.6	2.5	6.5	NA	NA	NA	NA
	CCF	NA	NA	NA	4.7	NA	NA	NA
	MAX	1.9	NA	NA	NA	6.5	3.5
	CAT	NA	NA	NA	NA	NA	NA	1.5
measured ratio (cfRNA)	MIR	3.1	NA	NA	NA	NA	NA	NA
	MIRA	4.7	3.5	16.6	NA	NA	NA	NA
	CCF	NA	NA	NA	5.3	NA	NA	NA
	CAT	NA	NA	NA	NA	NA	NA	2.6
