# Supplementary material for: Digital PCR-based evaluation of nucleic acid extraction kit performance for the co-purification of cell-free DNA and RNA
Source: Hum Genomics. 2022 Dec 31;16:73. doi: 10.1186/s40246-022-00446-4 (PMC9805675; doi:10.1186/s40246-022-00446-4)
Supplement: Supplementary file 4 — Additional file 4: Table S3. Concentration (geometric mean of four assays) and yield (concentration multiplied by eluate volume) in the eluates from the kits with the different tested input volumes. Relative concentrations and yield were determined by rescaling to the highest value. [file 40246_2022_446_MOESM4_ESM.xlsx]

## Sheet: Sheet1
Supplemental table 3. Concentration (geometric mean of four assays) and yields (concentration multiplied by eluate volume) in the eluates from the kits with the different tested input volumes. Relative concentrations and yield were determined by rescaling to the highest value.
		cfRNA				cfDNA
kit	eluate (µl)	(concentrated) eluate concentration (copies/µl)	(concentrated) eluate yield (copies)	relative concentration	relative yield	(concentrated) eluate concentration (copies/µl)	(concentrated) eluate yield (copies)	relative concentration	relative yield
CAT4	20.7*	577.3	11950.3	100	100	152.2	3150.5	100	100
CAT2	21.7*	393.5	8539.1	68.2	71.5	59.3	1287	39	40.9
CCF1	18	72.3	1301.3	12.5	10.9	28.5	512.4	18.7	16.3
CCF4	18	384.2	6916.2	66.6	57.9	136.6	2458.1	89.7	78
MAPds2	39**	131.4	5122.7	22.8	42.9	43.8	1706.8	28.8	54.2
MAPss2	29.5**	26.8	790.3	4.6	6.6	72.7	2144.7	47.8	68.1
MIRA0.06	18	8.6	155.4	1.5	1.3	4.7	83.8	3.1	2.7
MIRA0.2	18	29.8	536.3	5.2	4.5	12.1	217.3	7.9	6.9
MIRA0.6	18	107.5	1935.6	18.6	16.2	31.2	561.5	20.5	17.8
MIR0.06	12	19.7	236.3	3.4	2	NA	NA	NA	NA
MIR0.2	12	65.4	785	11.3	6.6	NA	NA	NA	NA
MAX0.06	20***	NA	NA	NA	NA	5.4	108.9	3.6	3.5
MAX0.2	20***	NA	NA	NA	NA	10.7	214.3	7	6.8
MAX1	20***	NA	NA	NA	NA	38.3	766.1	25.2	24.3
*average of three extractions, ** average of samples after purification with Vivacon columns, ***average of samples, after vacuum centrifugation
